# Supplementary material for: Comparative proteomic analysis of multi-ovary wheat under heterogeneous cytoplasm suppression
Source: BMC Plant Biol. 2019 May 2;19:175. doi: 10.1186/s12870-019-1778-y (PMC6498644; doi:10.1186/s12870-019-1778-y)
Supplement: Supplementary file 6 — Table S3. GO classification of differentially expressed proteins. (XLSX 11 kb) [file 12870_2019_1778_MOESM6_ESM.xlsx]

## Sheet: Sheet1
Table S3 GO classfication of differentially expressed proteins
a Spot numbers correspond with 2-D gel as shown in Additional file 1: Figure S1.
GO Term	GO ID	Ontology (aspect)	Input number	Spot list a
cellular process	GO:0009987	biological_process	43	3|4|5|6|7|9|10|11|12|15|17|18|20|23|24|30|31|32|33|34|36|38|39|40|41|42|47|48|56|57|60|61|64|65|68|70|71|73|79|81|84|87|88
metabolic process	GO:0008152	biological_process	33	3|5|6|7|9|10|11|12|15|19|20|23|30|31|33|35|41|42|44|56|57|59|60|61|64|65|68|70|73|79|84|87|88
response to stimulus	GO:0050896	biological_process	27	1|2|5|8|9|18|24|30|38|39|40|46|47|49|50|55|57|58|60|68|69|75|78|81|84|87|88
single-organism process	GO:0044699	biological_process	27	4|6|8|9|10|11|12|17|18|19|33|34|36|38|41|42|48|51|56|57|61|65|68|81|84|87|88
developmental process	GO:0032502	biological_process	12	4|6|8|9|10|11|12|17|36|48|51|65
multicellular organismal process	GO:0032501	biological_process	12	4|6|8|9|10|11|12|17|36|48|51|65
cellular component organization or biogenesis	GO:0071840	biological_process	12	4|5|11|12|17|32|36|39|48|65|71|73
biological regulation	GO:0065007	biological_process	11	9|11|12|18|25|26|27|57|65|73|81
reproductive process	GO:0022414	biological_process	7	6|8|9|11|12|51|65
reproduction	GO:0000003	biological_process	7	6|8|9|11|12|51|65
multi-organism process	GO:0051704	biological_process	5	5|24|38|40|47
signaling	GO:0023052	biological_process	3	9|18|81
immune system process	GO:0002376	biological_process	3	1|2|38
localization	GO:0051179	biological_process	2	48|71
cell	GO:0005623	cellular_component	53	1|2|3|4|5|7|8|9|10|11|12|16|17|19|20|22|24|25|26|27|28|30|32|34|36|38|39|40|41|46|47|48|49|50|52|55|57|58|61|63|64|68|69|70|71|73|75|79|81|84|85|87|88
cell part	GO:0044464	cellular_component	53	1|2|3|4|5|7|8|9|10|11|12|16|17|19|20|22|24|25|26|27|28|30|32|34|36|38|39|40|41|46|47|48|49|50|52|55|57|58|61|63|64|68|69|70|71|73|75|79|81|84|85|87|88
organelle	GO:0043226	cellular_component	38	1|2|4|5|9|10|17|19|20|22|25|26|27|28|30|32|34|36|38|39|41|46|47|48|50|52|55|57|63|64|68|69|71|75|81|85|87|88
organelle part	GO:0044422	cellular_component	19	1|2|19|22|30|32|34|38|39|46|47|48|50|55|63|68|71|75|87
macromolecular complex	GO:0032991	cellular_component	16	3|7|10|11|12|22|30|32|34|63|64|70|71|73|79|81
membrane	GO:0016020	cellular_component	12	1|2|16|20|30|32|48|63|69|71|73|81
membrane part	GO:0044425	cellular_component	5	32|63|71|73|81
membrane-enclosed lumen	GO:0031974	cellular_component	5	30|39|47|63|71
extracellular region	GO:0005576	cellular_component	3	49|68|74
binding	GO:0005488	molecular_function	36	1|2|3|4|5|6|7|10|11|12|16|18|20|21|25|26|27|29|32|42|43|45|48|49|51|53|56|57|59|63|67|68|69|71|73|81
catalytic activity	GO:0003824	molecular_function	36	8|9|10|16|19|31|33|35|41|42|44|46|48|49|50|52|55|58|59|60|61|62|64|65|68|69|70|75|77|78|79|80|84|85|87|88
structural molecule activity	GO:0005198	molecular_function	3	22|30|34
molecular function regulator	GO:0098772	molecular_function	1	74
antioxidant activity	GO:0016209	molecular_function	1	8
transporter activity	GO:0005215	molecular_function	1	48
