# Supplementary material for: Comparative proteomic analysis of multi-ovary wheat under heterogeneous cytoplasm suppression
Source: BMC Plant Biol. 2019 May 2;19:175. doi: 10.1186/s12870-019-1778-y (PMC6498644; doi:10.1186/s12870-019-1778-y)
Supplement: Supplementary file 7 — Table S4. Significantly enriched KEGG pathways of differentially expressed proteins. (XLSX 12 kb) [file 12870_2019_1778_MOESM7_ESM.xlsx]

## Sheet: Sheet1
Table S4 Significantly enriched KEGG pathways of differentially expressed proteins
a The significance level in the enrichment analysis statistics, and statistical test method is hypergeometric test / Fisher's exact test
b P-Value correction method: Benjamini and Hochberg
Term	Database	ID	Input number	Background number	P-Value a	Corrected P-Value b	Spot list
Metabolic pathways	KEGG PATHWAY	ath01100	31	1910	3.30887e-14	6.85839e-12	9|19|33|35|37|41|44|46|48|49|50|52|55|56|58|59|60|61|65|66|68|69|75|76|77|78|84|85|86|87|88
Carbon metabolism	KEGG PATHWAY	ath01200	12	262	1.01107e-10	6.78015e-09	41|46|49|50|55|58|59|61|69|80|85|86
Biosynthesis of amino acids	KEGG PATHWAY	ath01230	11	255	1.17107e-09	5.0378e-08	41|46|49|50|55|61|68|69|75|78|85
Protein processing in endoplasmic reticulum	KEGG PATHWAY	ath04141	9	212	4.69458e-08	1.52909e-06	13|14|15|23|24|40|43|47|71
Carbon fixation in photosynthetic organisms	KEGG PATHWAY	ath00710	6	69	1.72303e-07	4.56803e-06	41|50|55|61|85|86
Biosynthesis of secondary metabolites	KEGG PATHWAY	ath01110	15	1076	2.37471e-06	3.83019e-05	41|46|49|50|55|59|60|61|68|69|75|78|84|85|87
Glycolysis / Gluconeogenesis	KEGG PATHWAY	ath00010	6	117	3.20787e-06	4.94185e-05	41|46|49|61|78|84
Alanine, aspartate and glutamate metabolism	KEGG PATHWAY	ath00250	4	48	2.55557e-05	0.000252238	56|75|85|88
Arginine and proline metabolism	KEGG PATHWAY	ath00330	4	53	3.68263e-05	0.00033319	75|78|85|88
Proteasome	KEGG PATHWAY	ath03050	4	58	5.13637e-05	0.000459252	10|64|70|79
Glycine, serine and threonine metabolism	KEGG PATHWAY	ath00260	4	72	0.000114086	0.000823154	49|59|77|78
2-Oxocarboxylic acid metabolism	KEGG PATHWAY	ath01210	4	74	0.000126213	0.000880018	68|69|75|85
Glyoxylate and dicarboxylate metabolism	KEGG PATHWAY	ath00630	4	74	0.000126213	0.000880018	58|59|69|86
Tyrosine metabolism	KEGG PATHWAY	ath00350	3	40	0.000378332	0.00204407	75|84|85
RNA degradation	KEGG PATHWAY	ath03018	4	112	0.00057652	0.00291456	38|39|46|73
Nucleotide excision repair	KEGG PATHWAY	ath03420	3	69	0.00170769	0.00664427	13|14|57
Oxidative phosphorylation	KEGG PATHWAY	ath00190	4	162	0.00217065	0.00783083	37|48|66|76
Isoquinoline alkaloid biosynthesis	KEGG PATHWAY	ath00950	2	23	0.00301415	0.010476	75|85
Phagosome	KEGG PATHWAY	ath04145	3	86	0.00312454	0.0108103	22|34|48
Cysteine and methionine metabolism	KEGG PATHWAY	ath00270	3	112	0.00639229	0.0197098	65|75|85
Arginine biosynthesis	KEGG PATHWAY	ath00220	2	35	0.00652357	0.0199648	75|85
Tropane, piperidine and pyridine alkaloid biosynthesis	KEGG PATHWAY	ath00960	2	36	0.00687146	0.0207883	75|85
Fatty acid degradation	KEGG PATHWAY	ath00071	2	41	0.00873364	0.0257936	78|84
Ascorbate and aldarate metabolism	KEGG PATHWAY	ath00053	2	41	0.00873364	0.0257936	8|78
Phenylalanine metabolism	KEGG PATHWAY	ath00360	2	42	0.00913024	0.0268606	75|85
Amino sugar and nucleotide sugar metabolism	KEGG PATHWAY	ath00520	3	135	0.0105154	0.0308163	19|35|44
Endocytosis	KEGG PATHWAY	ath04144	3	142	0.0120138	0.0344547	24|40|47
DNA replication	KEGG PATHWAY	ath03030	2	50	0.0125838	0.0358637	52|57
Galactose metabolism	KEGG PATHWAY	ath00052	2	55	0.0149875	0.0413199	35|44
Purine metabolism	KEGG PATHWAY	ath00230	3	158	0.0158788	0.0436716	33|52|87
Phenylalanine, tyrosine and tryptophan biosynthesis	KEGG PATHWAY	ath00400	2	57	0.016	0.0439519	75|85
Pentose phosphate pathway	KEGG PATHWAY	ath00030	2	58	0.016517	0.0453174	50|55
