# Supplementary material for: Comparative proteomic analysis of multi-ovary wheat under heterogeneous cytoplasm suppression
Source: BMC Plant Biol. 2019 May 2;19:175. doi: 10.1186/s12870-019-1778-y (PMC6498644; doi:10.1186/s12870-019-1778-y)
Supplement: Supplementary file 10 — Table S5. Protein interaction network analysis by searching the STRING 10.0 according to TAIR homologous proteins. (XLSX 15 kb) [file 12870_2019_1778_MOESM10_ESM.xlsx]

## Sheet: Sheet1
Table S5 Protein interaction network analysis by searching the STRING 10.0 according to TAIR homologous proteins
a Accession number in NCBI or Swissprot databases.
Sopt No.	Accession No. a	STRING name	STRING protein name	Identity	Bitscore
1	gi|1149735951	AT2G37220	Ribonucleoprotein	0.64	261
2	gi|474256042	AT2G37220	Ribonucleoprotein	0.5	185
3	gi|1149716657	AT2G18110	Elongation factor 1-delta 2	0.7	279
4	gi|1149742847	NRP2	NAP1-related protein 2	0.87	968
5	gi|1149799768	NAP1;2	Nucleosome assembly protein 1;2	0.71	402
6	gi|1149812415	eIF6A	Eukaryotic translation initiation factor 6-2	0.89	455
7	EF1B_WHEAT	AT5G12110	Elongation factor 1-beta 1	0.66	263
8	gi|15808779	APX1	Ascorbate peroxidase 1	0.8	424
9	gi|474042762	SAL1	Inositol polyphosphate 1-phosphatase	0.61	338
10	gi|473727146	RPT5A	Regulatory particle triple-A ATPase 5A	0.95	695
11	gi|1149774685	MSI1	MULTICOPY SUPRESSOR OF IRA1	0.56	446
12	gi|1149774685	MSI1	MULTICOPY SUPRESSOR OF IRA1	0.56	446
13	gi|1149787016	RAD23C	RADIATION SENSITIVE23C	0.57	440
14	gi|474307163	RAD23C	RADIATION SENSITIVE23C	0.55	428
15	gi|224551496	DSK2	Ubiquitin-like protein	0.56	529
16	gi|1149755629	AT5G60710	C3H4 type zinc finger protein	0.32	177
17	gi|1149765913	CPN60A	Chaperonin-60alpha	0.84	907
18	gi|9798603	GF14	General regulatory factor 2	0.8	422
19	gi|326506972	AT1G66430	Fructokinase	0.71	547
20	EF1A_WHEAT	AT1G07920	Elongation factor 1-alpha	0.95	885
21	gi|1149800530	TPR10	Tetratricopeptide repeat 10	0.65	570
22	gi|146760211	TUB3	Tubulin beta chain 3	0.96	851
23	gi|1149811369	DSK2	Ubiquitin-like protein	0.56	519
24	gi|1149813629	HSC70-1	Heat shock 70kDa protein 1/8	0.92	1235
25	gi|1149798945	FLK	Flowering locus KH domain	0.51	421
26	gi|1149798945	FLK	Flowering locus KH domain	0.51	421
27	gi|1149798945	FLK	Flowering locus KH domain	0.51	421
28	gi|1149814058	AT4G39690	Uncharacterized protein;	0.4	383
29	gi|669028241	AT2G34160	Alba DNA/RNA-binding protein	0.68	183
30	gi|473889537	AT5G35530	40S ribosomal protein S3-3	0.89	412
31	gi|1149785977	SAE1A	SUMO-activating enzyme 1A	0.62	412
32	gi|1149807721	HCF136	HIGH CHLOROPHYLL FLUORESCENCE 136	0.85	583
33	gi|474049015	ADK2	Adenosine kinase 2	0.83	604
34	TBB4_WHEAT	TUB8	Tubulin beta-8 chain	0.95	861
35	gi|1149721283	UGP2	UDP-glucose pyrophosphorylase 2	0.83	785
36	gi|1149795975	CPN60A	Chaperonin-60alpha	0.82	884
37	gi|14017579	PB	ATP synthase subunit beta	0.9	882
38	gi|578003637	CPN60B	Chaperonin 60 beta	0.84	978
39	gi|474040032	HSP60	Chaperonin CPN60	0.87	956
40	gi|1149813629	HSC70-1	Heat shock 70kDa protein 1/8	0.92	1235
41	gi|11124572	TPI	Triosephosphate isomerase	0.79	416
42	gi|1149795493	AT5G58490	NAD(P)-binding Rossmann-fold superfamily protein	0.63	421
43	gi|1149761154	AT2G40290	Eukaryotic translation initiation factor 2 subunit 1	0.78	499
44	gi|1149721283	UGP2	UTP--glucose-1-phosphate uridylyltransferase 1	0.83	785
45	gi|474198705	RABE1b	Elongation factor Tu	0.83	605
46	gi|461744058	LOS2	Bifunctional enolase 2/transcriptional activator	0.88	810
47	gi|379645201	MTHSC70-2	Mitochondrial HSO70 2	0.8	1050
48	gi|90025017	VHA-A	Vacuolar ATP synthase subunit A	0.9	1155
49	gi|1149725896	iPGAM2	2,3-biphosphoglycerate-independent phosphoglycerate mutase 2	0.84	990
50	gi|1149797702	AT3G60750	Transketolase	0.83	1219
51	gi|1149812861	PEP	PEPPER	0.48	340
52	gi|1149727299	POLA2	DNA polymerase alpha 2	0.52	645
53	gi|1149753676	AT2G25970	KH domain-containing protein	0.51	395
54	gi|1149840985	AT1G29370	Kinase-related protein	0.37	337
55	gi|1149797702	AT3G60750	Transketolase	0.83	1219
56	gi|1149840659	CARB	Carbamoyl phosphate synthetase B	0.77	1860
57	gi|1149710873	RPA2	Replicon protein A2	0.36	174
58	gi|1149777760	GLYR1	Glyoxylate reductase 1	0.81	471
59	gi|1149781549	AT1G79870	Putative D-isomer specific 2-hydroxyacid dehydrogenase	0.69	431
60	gi|473886110	GSA1	Glutamate-1-semialdehyde-2,1-aminomutase	0.77	757
61	gi|473781647	PGK	Phosphoglycerate kinase	0.83	659
62	gi|474072321	DJ1D	Class I glutamine amidotransferase-like domain-containing protein	0.78	637
63	gi|1149801823	AT5G15550	transducin/WD40 domain-containing protein	0.63	590
64	gi|473825073	RPT3	Regulatory particle triple-A ATPase 3	0.95	730
65	gi|1149718144	HOG1	Adenosylhomocysteinase 1	0.92	921
66	ATPAM_WHEAT	ATP1	ATPase subunit 1	0.91	942
67	gi|1149710662	RBP45B	RNA recognition motif-containing protein	0.55	376
68	gi|1149835491	AT3G58610	Ketol-acid reductoisomerase	0.87	968
69	gi|1149840689	ACO3	Aconitase 3	0.87	1681
70	gi|66271071	PBA1	Proteasome subunit beta type-6	0.77	377
71	gi|224589274	AT2G30050	Protein transport protein SEC13	0.8	501
72	gi|1149711723	ATB2	Encodes ATB2	0.76	558
73	gi|1149754318	VIP3	Transducin/WD40 repeat-like superfamily protein	0.77	333
74	gi|1149833305	SERPIN1	serpin-ZX	0.53	428
75	gi|195957723	ASP5	Aspartate aminotransferase	0.85	670
76	ATPAM_WHEAT	ATP1	ATPase subunit 1	0.91	942
77	gi|473888623	ALDH10A9	Aldehyde dehydrogenase 10A9	0.68	761
78	gi|300087069	ALDH7B4	Aldehyde dehydrogenase	0.8	848
79	gi|1149818669	At2g05840	20S proteasome subunit PAA2	0.84	444
80	gi|521311579	SFGH	S-formylglutathione hydrolase	0.73	446
81	gi|1149733209	WDR5a	WD40 domain-containing protein	0.64	439
82	gi|474396577	EULS3	Euonymus lectin S3	0.59	209
83	gi|474396577	EULS3	Euonymus lectin S3	0.59	209
84	gi|13924733	ADH1	Alcohol dehydrogenase 1	0.82	655
85	gi|474057935	ASP1	Aspartate aminotransferase	0.84	721
86	RBL_HORVU	RBCL	Ribulose-bisphosphate carboxylases	0.92	911
87	gi|669031224	AT2G35040	AICARFT/IMPCHase bienzyme family protein	0.83	892
88	gi|1149764685	ALDH12A1	Aldehyde dehydrogenase 12A1	0.76	898
89	gi|1149805409	EULS3	Euonymus lectin S3	0.6	207
90	gi|474396577	EULS3	Euonymus lectin S3	0.59	209
